# Supplementary material for: Widely Used Commercial ELISA Does Not Detect Precursor of Haptoglobin2, but Recognizes Properdin as a Potential Second Member of the Zonulin Family
Source: Front Endocrinol (Lausanne). 2018 Feb 5;9:22. doi: 10.3389/fendo.2018.00022 (PMC5807381; doi:10.3389/fendo.2018.00022)
Supplement: Supplementary file 2 [file Table_2.XLSX]

## Sheet: Supplementary Table 1
Database Name: Swissprot Database (Version 11/2016)
Taxonomy: human
Number of Entries: 20.082
Search Engine: Proteom Discoverer 2.1
Fragment Tolerance: 5 PPM(Monoisotopic)
Parent Tolerance: 5 PPM (Monoisotopic)
Fixed Modifications: C (Carbamidomethyl)
Variable Modifications: M (Oxidation); N-Term (Acetylation)
Database: the FnR_ipi.HUMAN.v3.71 database (unknown version, 173490 entries)
Digestion Enzyme: Trypsin
Max Missed Cleavages: 2
Protein Thresholds: 3 unique peptides (FDR≤1%)

## Sheet: IP sample 1 (band A) 
Accession	Description	Coverage	# Peptides	# PSMs	# Unique Peptides	MW [kDa]	calc. pI	Score Sequest HT
P01024	Complement C3 OS=Homo sapiens GN=C3 PE=1 SV=2	43	77	228	77	187,0	6,40	311,39
P02751	Fibronectin OS=Homo sapiens GN=FN1 PE=1 SV=4	35	70	265	70	262,5	5,71	361,80
P04114	Apolipoprotein B-100 OS=Homo sapiens GN=APOB PE=1 SV=2	6,1801446416831	24	47	24	515,3	7,05	46,90
P04275	von Willebrand factor OS=Homo sapiens GN=VWF PE=1 SV=4	7	18	34	18	309,1	5,48	31,54
P14923	Junction plakoglobin OS=Homo sapiens GN=JUP PE=1 SV=3	18	12	28	12	81,7	6,14	34,59
Q96P63	Serpin B12 OS=Homo sapiens GN=SERPINB12 PE=1 SV=1	14	6	12	6	46,2	5,53	14,60
P06702	Protein S100-A9 OS=Homo sapiens GN=S100A9 PE=1 SV=1	49	6	15	6	13,2	6,13	22,34
P07355	Annexin A2 OS=Homo sapiens GN=ANXA2 PE=1 SV=2	22	6	12	6	38,6	7,75	6,56
P12273	Prolactin-inducible protein OS=Homo sapiens GN=PIP PE=1 SV=1	34	5	10	5	16,6	8,05	8,88
P31944	Caspase-14 OS=Homo sapiens GN=CASP14 PE=1 SV=2	14	5	9	5	27,7	5,58	6,94
P12259	Coagulation factor V OS=Homo sapiens GN=F5 PE=1 SV=4	2	4	8	4	251,5	6,05	8,07
P02671	Fibrinogen alpha chain OS=Homo sapiens GN=FGA PE=1 SV=2	5	4	8	4	94,9	6,01	6,25
P04004	Vitronectin OS=Homo sapiens GN=VTN PE=1 SV=1	9,8326359832636	4	8	4	54,3	5,80	9,78
P25311	Zinc-alpha-2-glycoprotein OS=Homo sapiens GN=AZGP1 PE=1 SV=2	14	3	5	3	34,2	6,05	5,33
P07339	Cathepsin D OS=Homo sapiens GN=CTSD PE=1 SV=1	7	3	6	3	44,5	6,54	4,27
P05109	Protein S100-A8 OS=Homo sapiens GN=S100A8 PE=1 SV=1	31	3	8	3	10,8	7,03	9,19
P05089	Arginase-1 OS=Homo sapiens GN=ARG1 PE=1 SV=2	10	3	8	3	34,7	7,21	6,97
P27918	Properdin OS=Homo sapiens GN=CFP PE=1 SV=2	8	3	6	3	51,2	7,90	2,25
Q08188	Protein-glutamine gamma-glutamyltransferase E OS=Homo sapiens GN=TGM3 PE=1 SV=4	4	3	5	3	76,6	5,86	5,55
P47929	Galectin-7 OS=Homo sapiens GN=LGALS7 PE=1 SV=2	29	3	6	3	15,1	7,62	3,88
Q8IW75	Serpin A12 OS=Homo sapiens GN=SERPINA12 PE=1 SV=1	7,0048309178744	3	6	3	47,1	9,29	6,92
P02788	Lactotransferrin OS=Homo sapiens GN=LTF PE=1 SV=6	5	3	5	3	78,1	8,12	4,49
P78509	Reelin OS=Homo sapiens GN=RELN PE=1 SV=3	0,780346820809249	3	5	3	388,1	5,88	5,62
Q5T750	Skin-specific protein 32 OS=Homo sapiens GN=XP32 PE=1 SV=1	8,4	3	4	3	26,2	7,97	2,14

## Sheet: IP sample 1 (band B)
Accession	Description	Coverage	# Peptides	# PSMs	# Unique Peptides	MW [kDa]	calc. pI	Score Sequest HT
P01024	Complement C3 OS=Homo sapiens GN=C3 PE=1 SV=2	35	60	182	60	187,0	6,40	195,82
P02788	Lactotransferrin OS=Homo sapiens GN=LTF PE=1 SV=6	33	20	48	20	78,1	8,12	47,43
Q14624	Inter-alpha-trypsin inhibitor heavy chain H4 OS=Homo sapiens GN=ITIH4 PE=1 SV=4	14	13	29	13	103,3	6,98	22,83
P02751	Fibronectin OS=Homo sapiens GN=FN1 PE=1 SV=4	5	10	21	10	262,5	5,71	14,71
P14923	Junction plakoglobin OS=Homo sapiens GN=JUP PE=1 SV=3	16	11	22	11	81,7	6,14	24,48
P01876	Ig alpha-1 chain C region OS=Homo sapiens GN=IGHA1 PE=1 SV=2	15,014164305949	5	10	3	37,6	6,51	11,37
P01833	Polymeric immunoglobulin receptor OS=Homo sapiens GN=PIGR PE=1 SV=4	6,282722513089	4	8	4	83,2	5,74	8,18
P12259	Coagulation factor V OS=Homo sapiens GN=F5 PE=1 SV=4	2	4	8	4	251,5	6,05	7,80
Q9UGM3	Deleted in malignant brain tumors 1 protein OS=Homo sapiens GN=DMBT1 PE=1 SV=2	8,2469954413593	4	8	4	260,6	5,44	5,73
Q96P63	Serpin B12 OS=Homo sapiens GN=SERPINB12 PE=1 SV=1	8	3	6	3	46,2	5,53	5,02
Q8IW75	Serpin A12 OS=Homo sapiens GN=SERPINA12 PE=1 SV=1	6	3	6	3	47,1	9,29	3,79
P25311	Zinc-alpha-2-glycoprotein OS=Homo sapiens GN=AZGP1 PE=1 SV=2	8	3	6	3	34,2	6,05	2,12

## Sheet: IP sample 1 (band C)
Accession	Description	Coverage	# Peptides	# PSMs	# Unique Peptides	MW [kDa]	calc. pI	Score Sequest HT
P01024	Complement C3 OS=Homo sapiens GN=C3 PE=1 SV=2	17	33	124	33	187,0	6,40	172,76
P12259	Coagulation factor V OS=Homo sapiens GN=F5 PE=1 SV=4	2	6	14	6	251,5	6,05	10,54
P02788	Lactotransferrin OS=Homo sapiens GN=LTF PE=1 SV=6	10	6	14	6	78,1	8,12	8,53
P02748	Complement component C9 OS=Homo sapiens GN=C9 PE=1 SV=2	8	6	12	6	63,1	5,59	14,72
P14923	Junction plakoglobin OS=Homo sapiens GN=JUP PE=1 SV=3	7	5	10	5	81,7	6,14	6,65

## Sheet: IP sample 1 (band D)
Accession	Description	Coverage	# Peptides	# PSMs	# Unique Peptides	# AAs	MW [kDa]	calc. pI	Score Sequest HT
P01024	Complement C3 OS=Homo sapiens GN=C3 PE=1 SV=2	12	22	50	22	1663	187,0	6,40	50,69
P27918	Properdin OS=Homo sapiens GN=CFP PE=1 SV=2	27	13	46	13	469	51,2	7,90	65,67
P14923	Junction plakoglobin OS=Homo sapiens GN=JUP PE=1 SV=3	14	9	19	9	745	81,7	6,14	22,89
P01857	Ig gamma-1 chain C region OS=Homo sapiens GN=IGHG1 PE=1 SV=1	23,030303030303	6	11	4	330	36,1	8,19	14,33
P05109	Protein S100-A8 OS=Homo sapiens GN=S100A8 PE=1 SV=1	31	3	8	3	93	10,8	7,03	8,08
P02675	Fibrinogen beta chain OS=Homo sapiens GN=FGB PE=1 SV=2	9	4	8	4	491	55,9	8,27	7,00
P25311	Zinc-alpha-2-glycoprotein OS=Homo sapiens GN=AZGP1 PE=1 SV=2	11	4	8	4	298	34,2	6,05	7,57
P04406	Glyceraldehyde-3-phosphate dehydrogenase OS=Homo sapiens GN=GAPDH PE=1 SV=3	15	4	7	4	335	36,0	8,46	6,29
Q96P63	Serpin B12 OS=Homo sapiens GN=SERPINB12 PE=1 SV=1	10	4	6	4	405	46,2	5,53	5,88
P07339	Cathepsin D OS=Homo sapiens GN=CTSD PE=1 SV=1	6	3	6	3	412	44,5	6,54	6,10
O75223	Gamma-glutamylcyclotransferase OS=Homo sapiens GN=GGCT PE=1 SV=1	18	3	6	3	188	21,0	5,14	4,97
Q08188	Protein-glutamine gamma-glutamyltransferase E OS=Homo sapiens GN=TGM3 PE=1 SV=4	5	3	5	3	693	76,6	5,86	4,51
P04004	Vitronectin OS=Homo sapiens GN=VTN PE=1 SV=1	6	3	5	3	478	54,3	5,80	4,29
P05089	Arginase-1 OS=Homo sapiens GN=ARG1 PE=1 SV=2	9	3	5	3	322	34,7	7,21	6,64
P02751	Fibronectin OS=Homo sapiens GN=FN1 PE=1 SV=4	2,0536462699078	3	5	3	2386	262,5	5,71	2,18
P02788	Lactotransferrin OS=Homo sapiens GN=LTF PE=1 SV=6	6	3	5	3	710	78,1	8,12	2,18

## Sheet: IP sample negative con (band E)
Accession	Description	Coverage	# Peptides	# PSMs	# Unique Peptides	MW [kDa]	calc. pI	Score Sequest HT
P14923	Junction plakoglobin OS=Homo sapiens GN=JUP PE=1 SV=3	44	27	71	27	81,7	6,14	98,92
P07355	Annexin A2 OS=Homo sapiens GN=ANXA2 PE=1 SV=2	51	17	39	17	38,6	7,75	50,10
Q8WVV4	Protein POF1B OS=Homo sapiens GN=POF1B PE=1 SV=3	31,748726655348	14	28	14	68,0	6,32	27,22
P04406	Glyceraldehyde-3-phosphate dehydrogenase OS=Homo sapiens GN=GAPDH PE=1 SV=3	34	11	24	11	36,0	8,46	31,86
Q13835	Plakophilin-1 OS=Homo sapiens GN=PKP1 PE=1 SV=2	21,285140562249	12	24	12	82,8	9,13	27,48
P04040	Catalase OS=Homo sapiens GN=CAT PE=1 SV=3	22	9	20	9	59,7	7,39	27,14
P02788	Lactotransferrin OS=Homo sapiens GN=LTF PE=1 SV=6	14	9	20	9	78,1	8,12	28,29
P31944	Caspase-14 OS=Homo sapiens GN=CASP14 PE=1 SV=2	20	7	16	7	27,7	5,58	27,00
Q08188	Protein-glutamine gamma-glutamyltransferase E OS=Homo sapiens GN=TGM3 PE=1 SV=4	12	8	16	8	76,6	5,86	17,61
P05089	Arginase-1 OS=Homo sapiens GN=ARG1 PE=1 SV=2	18,944099378882	6	16	6	34,7	7,21	22,06
P29508	Serpin B3 OS=Homo sapiens GN=SERPINB3 PE=1 SV=2	17	7	15	7	44,5	6,81	13,65
P06702	Protein S100-A9 OS=Homo sapiens GN=S100A9 PE=1 SV=1	49	5	15	5	13,2	6,13	26,01
Q13867	Bleomycin hydrolase OS=Homo sapiens GN=BLMH PE=1 SV=1	12,967032967033	6	14	6	52,5	6,27	16,09
Q96P63	Serpin B12 OS=Homo sapiens GN=SERPINB12 PE=1 SV=1	15	6	14	6	46,2	5,53	18,76
P07339	Cathepsin D OS=Homo sapiens GN=CTSD PE=1 SV=1	20	7	13	7	44,5	6,54	14,63
P22735	Protein-glutamine gamma-glutamyltransferase K OS=Homo sapiens GN=TGM1 PE=1 SV=4	11	7	13	7	89,7	6,04	14,39
P61626	Lysozyme C OS=Homo sapiens GN=LYZ PE=1 SV=1	27,027027027027	4	12	4	16,5	9,16	14,73
P42357	Histidine ammonia-lyase OS=Homo sapiens GN=HAL PE=1 SV=1	11	6	12	6	72,7	6,95	12,97
Q6UWP8	Suprabasin OS=Homo sapiens GN=SBSN PE=1 SV=2	20	4	12	4	60,5	7,01	8,85
P05109	Protein S100-A8 OS=Homo sapiens GN=S100A8 PE=1 SV=1	45	4	10	4	10,8	7,03	8,53
P04083	Annexin A1 OS=Homo sapiens GN=ANXA1 PE=1 SV=2	15,028901734104	6	10	6	38,7	7,02	7,85
P11021	78 kDa glucose-regulated protein OS=Homo sapiens GN=HSPA5 PE=1 SV=2	9,1743119266055	4	8	4	72,3	5,16	6,99
P32119	Peroxiredoxin-2 OS=Homo sapiens GN=PRDX2 PE=1 SV=5	28	4	8	3	21,9	5,97	9,36
P25311	Zinc-alpha-2-glycoprotein OS=Homo sapiens GN=AZGP1 PE=1 SV=2	18	4	8	4	34,2	6,05	10,54
P04792	Heat shock protein beta-1 OS=Homo sapiens GN=HSPB1 PE=1 SV=2	20	4	8	4	22,8	6,40	11,89
Q8IW75	Serpin A12 OS=Homo sapiens GN=SERPINA12 PE=1 SV=1	9	4	7	4	47,1	9,29	7,25
P01834	Ig kappa chain C region OS=Homo sapiens GN=IGKC PE=1 SV=1	48	3	7	3	11,6	5,87	6,73
P12273	Prolactin-inducible protein OS=Homo sapiens GN=PIP PE=1 SV=1	15	3	6	3	16,6	8,05	8,12
Q5T750	Skin-specific protein 32 OS=Homo sapiens GN=XP32 PE=1 SV=1	8,4	3	6	3	26,2	7,97	6,61
P47929	Galectin-7 OS=Homo sapiens GN=LGALS7 PE=1 SV=2	27	3	6	3	15,1	7,62	2,34
Q9UGM3	Deleted in malignant brain tumors 1 protein OS=Homo sapiens GN=DMBT1 PE=1 SV=2	14	3	6	3	260,6	5,44	10,28
Q9HCY8	Protein S100-A14 OS=Homo sapiens GN=S100A14 PE=1 SV=1	31	3	6	3	11,7	5,24	4,47
Q7L5L3	Glycerophosphodiester phosphodiesterase domain-containing protein 3 OS=Homo sapiens GN=GDPD3 PE=2 SV=3	11	3	6	3	36,6	7,97	5,02
O75342	Arachidonate 12-lipoxygenase, 12R-type OS=Homo sapiens GN=ALOX12B PE=1 SV=1	4	3	5	3	80,3	7,64	1,86
Q99497	Protein deglycase DJ-1 OS=Homo sapiens GN=PARK7 PE=1 SV=2	15	3	5	3	19,9	6,79	4,15
O75223	Gamma-glutamylcyclotransferase OS=Homo sapiens GN=GGCT PE=1 SV=1	18	3	5	3	21,0	5,14	5,73
